# Supplementary material for: Genital GVHD in Female Children and Adolescents: A Systematic Review of Case Reports and Case Series
Source: Children (Basel). 2023 Aug 28;10(9):1463. doi: 10.3390/children10091463 (PMC10527655; doi:10.3390/children10091463)
Supplement: Supplementary file 1 [file children-10-01463-s001.zip]

Archive with 1 entries (1 files):
- children-2482689-supplementary.pdf
